# Supplementary material for: Are Undernutrition and Obesity Associated with Post-Discharge Mortality and Re-Hospitalization after Hospitalization with Community-Acquired Pneumonia?
Source: Nutrients. 2022 Nov 19;14(22):4906. doi: 10.3390/nu14224906 (PMC9697837; doi:10.3390/nu14224906)
Supplement: Supplementary file 1 [file nutrients-14-04906-s001.zip]

Archive with 1 entries (1 files):
- nutrients-1952284-supplementary.pdf
